# Supplementary material for: pH Gradients in Spatially Non-Uniform AC Electric Fields around the Charging Frequency; A Study of Two Different Geometries and Electrode Passivation
Source: Micromachines (Basel). 2023 Aug 23;14(9):1655. doi: 10.3390/mi14091655 (PMC10534923; doi:10.3390/mi14091655)
Supplement: Supplementary file 1 [file micromachines-14-01655-s001.zip]

Archive with 1 entries (1 files):
- micromachines-2518294-supplementary.pdf
